# Supplementary material for: Suppressor of Cytokine Signalling 5 (SOCS5) Modulates Inflammatory Responses during Alphavirus Infection
Source: Viruses. 2022 Nov 9;14(11):2476. doi: 10.3390/v14112476 (PMC9692489; doi:10.3390/v14112476)
Supplement: Supplementary file 1 [file viruses-14-02476-s001.zip]

Archive with 1 entries (1 files):
- viruses-1978010 - supp conv.pdf
